# Supplementary material for: Digital religion and Generation Z: an empirical study in the context of China
Source: Front Psychol. 2025 Oct 2;16:1536644. doi: 10.3389/fpsyg.2025.1536644 (PMC12528061; doi:10.3389/fpsyg.2025.1536644)
Supplement: Supplementary file 1 [file Supplementary_file_1.zip]

Archive with 8 entries (7 files):
- data/CFA.amw
- data/SEM-model1.amw
- data/SEM-model2.amw
- data/SEM-model3.amw
- data/SEM-model4.amw
- data/original.sav
- data/original.xlsx
- data/
