# Supplementary material for: Digital religion and Generation Z: an empirical study in the context of China
Source: Front Psychol. 2025 Oct 2;16:1536644. doi: 10.3389/fpsyg.2025.1536644 (PMC12528061; doi:10.3389/fpsyg.2025.1536644)
Supplement: Supplementary file 1 [file Supplementary_file_1.zip › data/original.xlsx]

## Sheet: original
ATOR1	ATOR2	ATOR3	ATOR4	ATOR5	ATOR6	MO1	MO2	MO3	MO4	SI1	SI2	SI3	SI4	SI5	SI6	PBC1	PBC2	PBC3	PBC4	PBC5	EI1	EI2	EI3	EI4	EI5	RI1	RI2	RI3	RI4	RI5	SSB1	SSB2	SSB3	SSB4	SSB5
4	4	4	4	4	4	5	5	5	5	5	5	5	5	5	5	5	5	5	5	5	4	4	4	4	4	5	5	5	5	5	4	4	4	4	4
4	4	4	4	4	4	3	3	3	3	4	3	4	3	3	3	3	3	3	3	3	4	4	4	4	4	4	4	4	4	4	4	4	4	4	4
4	5	4	4	4	5	3	3	4	3	3	3	4	3	3	3	4	3	3	3	4	4	4	4	4	4	3	3	4	3	3	5	4	4	5	5
4	4	4	4	4	4	3	3	4	3	3	3	3	3	3	3	3	3	3	3	3	4	4	5	5	5	5	4	4	4	4	5	4	4	5	4
3	4	4	4	4	4	3	3	3	3	3	3	3	3	3	3	3	3	3	3	3	4	4	4	4	3	4	4	4	4	4	4	4	4	2	4
4	4	4	4	4	4	3	3	3	3	4	3	3	3	3	4	3	3	3	3	3	4	4	5	4	4	4	3	4	4	3	4	4	4	3	3
4	4	3	3	4	4	3	3	3	3	3	3	2	3	3	3	3	3	3	3	2	4	4	4	4	4	4	4	4	3	3	4	4	4	2	4
4	4	4	4	4	4	3	3	3	4	4	3	3	3	3	4	3	3	3	3	3	4	4	4	4	4	4	3	4	4	4	4	4	4	4	4
3	3	3	3	4	4	5	4	5	4	4	4	4	5	5	4	4	4	4	4	4	4	4	3	3	3	3	3	4	4	3	3	4	4	3	3
4	4	4	4	4	4	5	5	5	5	5	5	5	5	5	4	4	5	5	5	4	4	4	4	4	3	4	4	4	4	4	4	4	4	4	4
3	3	3	4	4	4	4	4	5	5	4	5	5	5	4	4	5	5	5	5	5	4	4	4	4	3	4	3	4	3	4	4	3	4	4	3
3	3	3	3	3	3	5	5	5	5	4	4	5	5	5	4	5	5	4	5	5	4	4	3	3	3	2	3	3	3	3	3	4	4	2	3
3	4	4	4	4	4	3	3	4	3	3	3	4	3	3	3	3	3	3	3	3	4	4	3	4	4	3	3	3	3	2	2	3	3	4	4
4	4	4	4	4	4	3	3	3	3	3	3	3	3	4	3	2	3	3	3	3	4	4	5	4	4	5	5	4	4	4	4	4	4	4	4
4	4	4	4	4	4	3	3	3	3	3	3	4	3	3	3	3	3	3	3	3	4	4	4	3	4	5	5	4	4	5	4	4	4	4	4
4	4	4	3	4	4	4	5	5	5	4	5	4	5	5	5	5	5	5	4	4	4	3	4	3	3	3	4	4	3	3	4	4	5	2	4
4	4	4	4	4	4	3	3	3	2	3	3	2	3	3	3	3	3	3	3	3	4	4	4	3	4	4	4	5	4	2	4	4	4	4	4
4	4	4	5	5	5	3	3	4	4	3	3	4	3	3	3	3	3	3	3	3	4	4	4	5	4	4	4	3	4	4	5	5	5	4	4
4	4	4	4	3	3	3	3	4	3	2	3	2	3	3	3	3	3	3	3	3	4	4	4	3	4	3	3	3	4	3	4	4	4	3	3
4	4	4	4	4	4	3	3	4	3	4	3	4	3	4	3	3	3	3	3	4	4	2	3	3	4	3	3	3	3	4	5	4	4	3	4
5	5	5	5	5	5	4	4	4	4	4	4	4	4	4	4	4	4	4	4	3	4	4	4	4	4	4	4	4	4	5	5	5	5	5	4
4	5	5	5	5	4	4	4	4	4	4	4	4	4	4	4	4	3	3	4	4	4	4	4	4	4	3	4	4	3	4	4	4	4	5	5
3	3	3	3	3	3	4	3	4	3	3	3	4	4	4	3	4	4	4	4	3	4	4	4	4	3	4	4	4	3	3	4	2	2	2	4
3	4	4	4	4	4	4	3	3	3	3	3	3	3	3	3	3	3	3	3	3	4	4	4	5	4	3	4	3	4	3	4	4	2	4	4
5	5	5	5	5	5	4	4	4	4	4	4	4	4	4	4	4	4	4	4	4	4	4	5	4	4	4	4	4	3	3	4	5	5	5	5
3	3	3	4	4	4	4	4	4	5	5	5	4	5	5	4	4	4	4	4	4	4	5	4	4	4	4	5	4	4	4	3	4	4	3	3
3	4	4	3	3	3	5	5	3	4	3	3	5	3	4	4	4	4	4	4	3	4	4	4	4	4	4	3	4	4	3	3	3	3	3	4
4	4	4	4	3	3	4	4	4	4	3	4	4	4	4	4	4	4	4	4	5	4	4	4	4	4	4	4	4	4	5	4	4	4	2	4
4	4	4	4	3	3	4	4	4	5	4	5	4	4	4	4	4	4	4	4	4	4	4	4	4	5	4	4	4	5	5	4	3	4	3	4
3	3	3	3	3	3	5	4	4	5	4	4	4	5	5	5	4	4	4	4	4	3	4	4	4	4	4	4	4	3	4	3	3	3	3	3
3	3	3	3	3	3	4	4	4	4	3	4	4	4	4	3	4	4	4	3	3	4	4	4	4	3	5	4	4	4	3	3	2	2	4	5
3	3	4	4	4	4	4	5	4	4	4	4	4	5	4	5	4	5	4	4	4	4	4	4	4	5	4	4	4	5	5	4	4	4	2	4
4	4	3	3	4	4	4	5	4	5	4	4	4	5	5	4	4	4	4	4	5	4	4	4	5	5	4	4	5	5	4	2	4	4	4	4
3	4	3	3	3	4	4	4	4	4	3	4	5	5	4	4	4	4	4	4	5	4	5	5	4	4	4	4	4	5	4	4	3	4	3	3
4	4	4	4	4	4	4	4	4	4	3	3	4	3	3	3	3	3	3	4	4	4	4	3	3	3	4	3	4	3	3	4	4	4	4	4
4	4	4	4	4	3	5	4	4	4	4	4	5	4	4	4	5	4	4	4	4	4	5	4	4	5	5	4	4	5	4	4	3	4	4	4
4	4	3	3	4	4	4	4	4	4	4	3	5	4	5	3	3	3	3	4	4	4	4	5	5	5	4	4	4	5	5	2	4	4	4	4
4	4	4	4	4	4	5	5	5	4	5	4	5	5	5	5	5	5	5	5	5	4	5	5	5	5	5	5	4	5	4	4	4	4	4	4
3	3	3	3	3	3	4	4	4	4	4	4	4	4	5	4	4	4	4	4	3	4	4	4	4	4	4	4	4	4	5	4	2	4	2	4
2	2	2	2	2	2	3	3	3	4	3	3	3	3	4	4	3	3	3	3	3	2	2	2	2	3	3	3	3	3	4	3	2	2	2	3
3	3	3	3	3	3	5	5	5	5	4	4	4	4	4	4	3	4	4	4	4	4	4	3	3	3	4	4	4	4	3	3	3	3	3	3
5	5	5	5	5	5	4	4	4	5	5	4	4	4	4	4	4	5	4	4	5	4	5	5	5	4	4	4	4	5	5	5	4	5	5	5
3	4	4	2	4	4	4	4	4	5	4	5	4	5	4	5	4	4	5	4	4	4	4	4	3	4	3	2	4	4	4	4	4	4	3	3
3	4	4	4	5	4	4	4	5	5	4	4	4	5	5	5	4	4	4	5	5	4	4	3	4	4	4	4	4	4	3	4	4	4	4	4
3	3	3	3	3	3	4	4	4	4	4	3	4	4	3	3	3	3	4	4	4	4	4	3	3	3	4	4	4	4	3	3	2	2	4	4
4	4	4	4	4	4	4	4	5	5	4	4	4	5	5	5	5	5	5	4	4	5	4	4	4	4	3	4	4	3	4	3	4	5	4	4
4	4	4	4	4	4	3	3	3	4	3	3	3	4	3	4	4	3	3	3	3	4	4	4	3	4	4	3	3	4	4	4	4	4	4	4
4	4	4	4	4	4	3	3	4	4	3	3	4	4	3	3	4	3	3	3	3	4	4	4	3	4	4	3	3	4	4	4	4	4	4	4
4	4	4	4	4	3	3	3	3	3	3	3	4	3	4	3	4	3	3	4	4	4	4	4	4	4	4	4	5	5	4	4	3	4	4	4
4	4	4	4	4	4	4	5	5	4	4	4	4	4	4	5	4	5	4	5	4	5	5	4	4	4	4	5	5	5	4	4	4	4	4	4
4	4	4	5	5	5	4	4	4	4	4	5	5	5	5	5	3	3	4	4	4	4	4	4	4	4	5	5	5	5	4	4	4	5	4	5
4	4	4	4	4	4	5	5	5	5	5	5	5	5	4	4	5	5	5	4	5	5	5	5	5	5	5	5	5	4	4	2	2	4	4	5
4	4	4	4	4	4	3	4	4	4	3	3	4	4	3	4	4	4	4	4	3	4	4	4	4	3	3	3	4	3	4	4	4	4	4	4
4	4	4	4	3	3	4	4	4	4	4	3	3	3	3	3	4	4	4	4	3	4	4	4	4	4	3	3	4	3	3	3	4	4	3	4
4	4	4	5	5	4	4	5	4	5	4	3	3	4	4	3	4	3	4	3	4	5	4	4	5	4	4	3	5	4	4	4	5	4	3	5
5	5	5	5	5	5	4	5	5	5	4	4	4	4	5	5	4	4	4	4	4	4	4	5	5	5	4	4	4	4	5	5	5	5	5	5
4	4	4	4	4	4	5	4	4	4	4	4	4	4	4	4	3	3	4	5	3	5	4	5	4	4	4	4	4	4	4	4	2	4	4	4
4	5	4	4	4	5	5	5	5	5	5	4	4	5	4	5	4	5	5	4	4	5	5	5	5	5	4	4	5	4	4	4	4	4	5	5
4	4	4	4	4	4	4	5	5	4	3	4	4	4	4	4	3	4	4	4	4	4	5	5	5	4	4	4	4	5	5	3	4	4	5	3
4	4	4	4	4	4	4	4	3	3	3	3	3	3	3	3	3	4	4	4	3	4	4	4	4	4	3	3	3	3	3	3	3	3	3	4
4	4	4	4	4	4	4	4	4	4	4	3	4	4	3	4	3	3	3	3	3	4	4	4	3	3	4	4	4	4	4	3	3	3	3	3
4	4	4	4	4	4	4	4	5	4	3	4	4	3	3	4	4	4	4	4	5	4	4	4	4	3	4	4	4	5	4	5	4	5	4	4
4	4	4	4	4	5	5	5	5	5	5	5	5	5	5	4	4	4	4	5	5	4	5	4	4	4	4	4	5	5	4	3	4	4	4	4
4	4	4	4	4	3	4	4	4	4	3	3	2	2	2	2	3	3	3	3	3	4	4	3	3	4	3	3	2	2	2	3	3	4	4	4
4	4	4	4	4	4	5	5	5	5	5	4	5	4	4	5	4	4	5	4	4	4	4	4	4	4	4	5	4	5	5	4	4	4	5	5
4	4	4	4	4	4	3	4	3	4	5	5	5	5	5	5	3	3	2	2	2	4	4	4	4	4	5	5	5	5	5	4	4	4	3	4
4	4	4	4	4	4	3	4	4	3	4	5	4	5	4	5	4	4	4	4	5	4	4	4	4	4	4	5	5	5	4	4	4	5	4	5
4	4	4	3	4	3	4	4	4	4	4	4	5	5	5	5	3	3	3	3	4	4	4	3	3	4	4	5	5	5	4	4	4	4	4	4
3	3	3	3	3	3	4	4	3	4	4	4	4	5	5	4	4	3	3	3	4	4	2	2	3	3	4	4	4	5	5	2	2	2	2	4
3	3	3	3	3	3	4	4	3	3	4	4	4	4	4	4	5	3	4	3	3	3	3	3	3	3	4	4	4	4	4	3	3	3	4	4
4	4	4	4	4	4	4	3	4	3	5	5	5	5	5	5	4	3	3	4	4	4	4	4	4	4	5	5	5	5	5	3	4	4	4	4
4	4	4	4	4	4	3	4	3	3	3	3	4	4	4	3	3	3	3	3	3	4	4	4	4	4	3	3	3	3	3	4	4	4	4	3
3	3	3	3	3	3	5	4	4	4	4	4	4	4	4	4	5	4	5	5	4	3	3	3	3	3	5	5	5	5	5	4	4	4	4	4
5	5	5	5	4	4	4	4	4	4	4	4	4	4	4	3	3	3	3	3	4	5	5	5	4	4	3	3	3	3	3	4	4	3	4	4
4	4	4	4	5	5	5	5	5	4	3	4	4	4	3	4	5	5	5	5	5	5	5	4	4	4	3	3	3	3	4	4	5	4	5	4
4	4	5	4	5	4	5	4	5	4	5	5	4	4	5	4	4	5	4	4	5	4	5	3	5	4	4	4	4	4	4	4	5	4	4	5
4	4	4	4	4	4	4	4	4	4	4	4	4	4	4	4	4	3	3	3	4	4	4	4	3	3	3	3	3	3	3	4	4	4	4	4
4	4	4	4	4	4	4	4	4	4	4	4	4	4	4	5	4	4	4	4	4	4	4	4	4	4	3	3	3	3	3	4	4	4	4	3
4	4	4	4	4	4	4	4	4	4	4	4	4	4	4	3	3	3	3	3	3	3	3	3	3	3	4	4	4	4	4	3	3	3	3	3
3	3	3	3	3	3	4	4	4	4	3	4	4	4	4	4	4	4	4	4	4	3	3	3	3	3	2	2	2	2	2	4	4	4	4	4
4	4	4	4	4	4	3	3	4	3	3	3	4	3	4	3	3	3	3	3	4	4	3	3	3	4	3	3	3	3	3	3	2	2	2	2
4	4	4	4	4	4	4	4	4	4	4	3	4	4	3	4	4	3	4	4	4	3	4	4	4	4	4	3	4	3	4	4	4	5	4	4
4	4	4	4	4	4	3	3	4	3	3	3	4	3	3	3	4	3	3	3	3	4	4	3	3	3	3	3	3	3	2	4	4	4	4	4
4	4	4	4	5	5	4	4	4	4	3	3	4	4	4	4	4	4	3	3	4	4	3	3	4	4	4	4	4	4	4	2	2	4	4	4
4	4	4	4	4	4	4	5	4	4	4	4	4	4	4	4	4	4	4	4	5	5	5	5	5	5	2	2	2	2	2	4	4	4	5	4
3	3	3	3	3	3	4	4	4	4	4	4	4	4	4	4	4	3	4	4	4	4	4	4	4	4	5	5	5	5	5	4	2	2	2	4
4	4	4	4	4	4	4	4	4	3	4	3	4	3	4	3	4	3	4	3	4	5	4	4	4	4	3	3	3	3	3	4	4	4	3	4
3	4	4	4	3	4	4	3	4	4	3	3	3	3	3	3	3	3	3	3	4	4	4	4	4	4	3	3	3	3	3	4	3	4	4	3
4	4	4	4	4	4	4	3	3	3	3	3	4	3	3	4	2	3	2	2	2	3	3	3	3	3	4	4	4	4	4	3	3	4	3	3
4	4	4	4	4	4	4	3	4	4	4	3	4	3	4	3	3	3	3	3	3	4	4	5	4	4	3	3	3	2	2	3	3	4	4	4
4	4	4	4	4	4	5	4	4	5	4	3	4	4	4	4	5	4	4	5	4	3	4	3	4	4	5	5	5	5	5	4	4	5	4	4
4	4	4	4	4	4	4	4	4	4	4	3	4	3	4	3	4	3	3	3	4	4	4	4	3	4	4	4	4	4	4	4	4	4	3	4
4	4	4	4	4	4	4	5	4	4	4	5	4	5	4	5	3	3	3	2	3	5	4	5	4	4	2	2	2	2	2	3	3	3	3	3
3	3	3	3	3	3	2	2	2	2	2	2	2	2	2	2	2	3	2	2	2	4	4	4	3	3	2	2	2	2	2	3	3	3	4	3
3	4	4	4	4	4	3	4	4	4	5	4	4	4	4	4	4	3	3	3	3	3	3	3	3	3	4	4	4	4	4	4	4	3	2	3
3	4	4	4	4	4	5	5	5	5	5	4	4	4	5	5	4	4	4	4	4	5	5	5	5	5	4	4	4	4	4	5	5	5	5	5
4	5	4	4	5	5	4	4	5	5	4	5	5	4	4	4	4	5	5	4	5	4	4	5	5	4	4	4	5	5	4	5	4	5	4	5
4	4	4	4	5	5	5	5	5	4	3	5	4	4	4	4	3	3	3	3	3	4	3	4	3	3	5	4	4	5	4	3	4	4	4	4
5	5	5	5	5	5	4	4	4	4	3	4	4	4	3	4	4	4	3	4	4	4	3	3	3	3	5	5	5	5	5	3	3	4	4	4
4	4	4	5	5	4	5	5	5	5	4	4	4	4	3	4	4	4	4	4	5	4	4	4	3	3	4	4	4	5	4	3	3	4	4	4
3	3	4	4	4	4	4	4	4	4	4	3	4	3	4	4	3	3	4	3	4	4	3	3	3	4	4	4	4	4	4	3	3	4	3	3
4	4	4	4	4	4	4	4	4	4	3	4	4	4	4	4	4	3	3	4	4	3	4	4	3	3	4	4	4	4	4	3	4	4	4	4
5	5	5	5	5	5	4	3	3	3	3	4	4	5	4	4	4	3	3	3	4	3	3	3	3	3	4	4	4	4	3	3	3	3	3	3
4	4	4	4	4	4	4	4	4	4	3	4	4	4	3	3	4	4	4	4	4	3	3	3	3	3	4	3	4	4	3	3	4	4	3	3
4	4	4	4	4	4	4	4	4	4	4	4	4	4	3	3	5	5	4	4	4	4	4	4	4	3	4	4	4	4	4	4	4	4	4	4
4	4	4	4	5	5	5	5	5	5	3	3	3	3	3	4	3	3	3	3	3	4	3	3	3	4	5	5	5	4	4	5	4	4	4	5
4	4	4	5	5	4	2	4	2	4	3	4	4	4	4	3	3	3	2	2	2	5	5	5	5	3	4	4	4	4	4	3	3	3	3	3
4	4	4	4	4	4	4	4	4	4	4	3	4	3	4	3	4	3	3	3	3	4	4	4	4	3	3	3	4	3	4	3	2	2	2	3
4	4	4	4	4	4	5	5	5	5	4	4	4	3	4	3	3	3	3	3	3	4	3	3	3	4	4	4	4	4	4	4	3	4	3	4
4	4	4	5	5	5	3	4	4	4	3	3	4	3	3	4	2	3	2	2	2	3	3	3	3	4	4	4	4	4	4	4	3	3	3	4
3	3	4	4	4	4	5	5	5	5	3	3	3	3	2	2	4	4	4	3	4	3	3	3	3	3	4	4	4	4	4	3	4	4	4	3
3	4	5	5	5	5	5	5	5	5	4	3	4	3	3	3	5	5	5	5	5	3	3	4	3	3	5	5	4	5	5	5	5	5	5	5
3	4	4	3	3	4	4	4	4	4	3	3	4	3	3	4	4	4	4	4	3	3	3	4	3	3	4	4	4	4	4	5	4	5	5	4
3	5	4	5	5	5	4	4	4	4	3	3	4	3	3	3	3	3	3	3	4	4	4	4	4	3	4	4	4	4	4	4	4	4	4	4
3	4	4	4	4	4	4	4	4	4	4	4	4	4	4	4	3	3	3	3	3	4	3	3	3	4	4	4	4	4	3	4	4	4	3	4
3	3	3	3	4	4	4	4	4	4	3	3	3	3	3	3	3	3	3	3	4	4	3	3	3	3	3	4	4	4	4	3	4	4	4	3
3	3	4	4	4	4	4	4	4	3	3	3	3	3	3	3	4	3	3	3	3	3	3	3	3	3	3	3	3	3	2	2	3	3	3	2
4	4	4	4	4	4	4	4	4	4	3	3	3	3	3	3	3	3	3	3	3	3	3	3	3	3	3	4	4	3	3	3	4	4	3	3
4	4	4	4	4	4	4	4	3	3	2	2	2	2	3	3	3	3	3	4	4	4	4	3	3	3	4	4	4	3	3	3	3	4	3	3
4	4	4	4	4	4	1	1	1	1	3	3	4	4	3	4	5	5	5	5	5	3	3	3	3	3	4	4	4	4	3	4	4	4	4	4
4	4	4	4	4	4	4	4	4	4	4	4	4	4	3	4	4	4	4	3	4	4	4	5	4	3	4	4	4	4	4	4	4	4	4	4
4	4	4	4	4	4	4	4	5	4	4	4	4	4	3	3	3	3	3	4	4	3	3	3	3	3	3	3	4	3	3	3	3	3	3	4
4	4	3	3	4	4	5	5	5	5	4	4	4	4	4	4	2	3	2	2	2	4	4	4	4	3	4	4	4	4	3	3	3	4	4	4
4	4	4	4	4	4	4	4	4	4	4	4	4	4	4	4	4	4	4	4	4	4	4	4	4	4	3	3	3	3	3	4	4	4	4	4
5	5	5	5	5	5	5	5	5	5	4	4	4	4	4	4	4	5	5	4	4	4	4	4	4	4	3	3	4	4	4	4	4	4	4	4
5	5	5	5	5	5	5	5	5	5	4	5	5	5	5	5	5	5	5	5	5	2	3	3	3	3	5	5	5	5	5	5	5	5	5	5
4	4	4	4	4	4	4	4	4	4	4	4	4	4	4	3	4	3	4	3	4	3	3	3	3	3	4	3	4	3	4	4	3	4	3	4
4	4	4	4	4	4	4	4	4	4	4	3	4	4	3	4	4	4	4	4	4	4	4	4	3	4	4	4	4	4	4	4	4	4	4	4
4	4	5	4	4	5	4	3	3	3	3	4	4	4	3	3	5	4	4	4	5	4	4	4	4	5	3	3	3	3	3	3	3	4	4	4
3	4	4	4	4	4	5	5	5	5	4	3	4	4	4	4	3	3	3	3	3	4	4	4	4	4	4	4	4	4	2	4	4	4	3	4
3	4	4	4	3	3	5	5	5	5	3	3	4	3	3	3	3	3	3	3	4	3	3	3	3	3	4	4	4	3	3	3	3	3	3	3
4	4	4	4	4	4	4	4	4	4	3	3	3	3	3	3	3	3	3	3	3	4	4	4	4	4	4	4	4	4	3	3	3	2	3	3
4	4	4	4	4	4	4	4	4	4	4	3	4	3	4	4	3	3	3	3	4	4	4	4	4	3	4	4	4	4	4	3	3	3	3	3
4	4	5	5	5	5	5	5	5	5	4	5	5	5	4	4	4	4	4	4	5	5	4	4	4	5	4	4	5	4	3	5	4	4	5	5
4	5	4	5	5	5	5	5	5	5	5	5	5	5	4	5	4	4	3	3	3	4	4	4	4	5	4	4	4	4	4	4	5	5	4	4
4	4	4	4	4	4	4	4	4	4	3	3	3	3	4	4	3	3	4	4	4	5	5	5	4	4	4	4	4	4	3	4	4	4	3	4
4	4	5	5	5	5	4	4	4	4	3	3	4	3	3	3	3	3	3	3	4	4	4	4	4	3	4	3	4	5	3	4	4	4	4	4
4	4	4	4	4	4	4	4	4	4	3	3	4	3	3	3	4	3	3	3	4	4	4	4	4	3	3	3	3	3	3	4	4	4	4	3
5	5	5	5	5	5	4	4	4	4	4	4	4	4	4	4	4	3	3	3	3	4	4	4	4	3	3	3	4	4	4	4	4	3	4	4
4	4	5	4	5	4	5	4	4	5	4	5	4	5	4	5	4	4	4	4	4	4	4	4	4	4	5	5	5	5	4	4	4	5	4	4
4	4	4	4	4	4	4	4	5	4	4	4	4	4	4	4	5	5	4	4	5	4	3	4	3	4	3	4	4	4	3	4	4	4	4	5
4	4	4	4	4	4	4	4	4	4	4	3	4	3	4	4	3	3	3	3	4	4	3	3	3	3	4	4	4	4	4	4	3	4	4	4
4	4	5	4	5	4	5	4	4	5	4	5	5	4	5	4	5	4	4	4	4	4	4	5	5	5	5	4	4	5	4	5	5	4	5	5
4	5	5	5	5	4	5	4	4	5	4	5	4	4	5	4	5	4	5	4	4	4	4	4	4	5	5	4	4	5	5	4	5	4	4	4
4	4	4	4	4	4	4	5	5	4	3	4	5	4	3	5	4	4	5	5	4	5	4	4	5	5	5	4	5	5	5	4	4	5	5	5
4	4	5	5	4	4	4	4	5	5	5	4	4	4	4	4	4	4	4	4	4	4	4	4	4	3	4	5	5	4	4	5	5	4	4	4
4	4	5	4	4	5	4	5	5	4	4	4	5	4	5	4	4	4	4	4	4	4	4	4	4	4	2	2	2	2	2	3	3	3	4	4
4	4	4	4	4	4	3	3	3	3	4	4	3	3	3	4	3	4	3	4	3	3	3	3	3	3	4	4	4	4	4	3	3	4	4	3
4	4	4	5	5	4	5	5	4	5	5	5	4	4	5	4	5	4	4	5	5	4	4	5	5	5	5	5	4	4	5	5	5	4	4	5
4	5	4	4	5	4	4	5	4	5	4	5	4	5	4	4	4	5	4	4	5	4	5	4	5	4	5	4	4	5	4	4	4	4	5	5
4	4	5	4	5	4	4	5	4	5	4	5	4	5	4	3	4	5	4	3	5	4	5	5	4	5	4	5	4	5	4	5	5	4	5	4
4	4	5	4	4	5	4	5	5	4	4	5	4	4	4	4	4	5	5	4	4	4	4	4	3	4	5	4	5	5	4	4	4	4	4	5
4	5	5	4	5	4	5	5	5	5	5	5	5	5	5	5	5	5	5	5	5	4	4	4	4	5	5	5	5	5	5	5	5	4	4	4
4	4	4	4	4	4	4	5	4	5	4	5	4	5	4	5	5	4	5	4	5	5	4	5	5	4	4	5	4	5	5	5	5	4	5	4
4	4	4	5	4	5	4	5	4	4	4	4	4	4	4	5	4	5	4	5	5	2	3	3	3	3	4	4	4	4	4	5	5	4	5	4
4	4	5	4	5	4	4	5	5	4	4	5	5	4	4	5	4	5	5	4	4	3	3	3	3	3	4	5	5	4	4	4	4	4	5	4
4	4	5	5	4	4	4	4	5	4	5	4	5	5	4	5	4	5	4	4	5	5	4	5	4	4	5	4	5	5	4	5	5	5	4	4
4	5	5	4	5	4	5	5	4	4	4	5	5	4	5	4	4	4	5	4	5	5	5	5	5	5	5	5	4	4	4	4	5	4	5	4
4	4	5	5	5	4	5	4	5	5	4	5	4	5	5	4	5	4	5	5	4	4	4	4	5	5	5	4	5	5	5	5	5	4	5	5
4	4	4	4	4	4	4	4	4	4	4	4	4	4	4	4	4	5	4	5	4	4	4	5	4	4	4	4	5	4	4	4	4	4	5	5
4	4	5	5	4	4	4	5	5	4	4	5	4	5	5	4	4	3	4	3	4	5	4	4	4	4	4	4	5	4	5	4	4	3	3	3
4	4	4	4	4	4	4	4	4	4	4	4	4	4	4	4	4	4	4	4	4	4	4	4	4	5	3	3	3	3	3	4	4	3	4	3
4	5	4	4	5	4	5	5	4	5	4	5	4	5	4	5	4	4	5	4	4	5	4	4	5	5	5	4	4	5	5	5	4	4	5	4
4	5	4	4	4	5	4	4	4	4	4	4	4	4	4	5	4	4	4	4	4	3	3	3	3	4	4	4	4	4	4	3	4	4	4	4
4	4	5	4	5	5	4	5	4	5	4	3	4	4	4	4	4	4	4	4	4	4	5	4	4	4	4	5	4	5	4	4	4	5	5	5
4	3	4	4	4	4	5	4	4	3	5	4	5	5	5	4	5	4	4	5	5	5	5	4	4	5	4	5	5	5	5	5	4	4	4	5
4	4	4	5	5	4	4	5	4	5	4	5	4	5	4	5	4	5	4	4	5	5	4	5	4	4	4	5	4	4	5	5	5	4	4	5
4	4	4	5	4	5	5	4	5	5	4	5	4	5	5	4	5	5	4	4	5	5	4	5	4	5	5	5	4	5	5	5	5	5	4	4
4	5	4	4	4	5	4	4	4	3	4	4	4	4	3	4	4	3	4	4	4	4	4	4	4	4	3	3	3	3	3	3	4	3	4	4
4	4	4	5	5	5	4	5	5	5	4	5	4	5	4	5	5	4	5	4	4	5	4	4	5	4	4	4	5	5	4	5	4	5	4	4
4	5	4	5	4	4	4	5	5	4	4	4	4	4	4	4	4	4	4	4	5	3	3	4	4	4	5	4	5	4	4	5	4	4	4	4
4	4	4	4	4	4	4	5	5	4	4	4	4	4	4	4	4	4	4	4	4	4	3	5	5	4	5	5	5	5	5	4	4	4	4	3
4	5	4	4	4	5	5	5	4	4	4	4	4	4	4	4	4	5	4	5	4	4	3	4	4	4	4	4	5	4	4	4	4	5	4	5
4	4	5	4	4	5	3	3	3	3	4	3	4	4	3	4	4	4	4	4	4	3	3	3	3	3	4	4	4	4	4	3	3	3	3	3
3	3	3	3	3	3	2	2	2	3	2	2	2	2	3	3	3	3	4	4	4	4	3	3	3	3	2	2	2	2	3	3	3	3	3	3
4	4	4	5	5	4	5	4	5	5	3	4	4	4	4	4	4	5	4	4	5	5	4	5	4	4	4	5	4	4	5	5	4	4	5	5
4	4	5	5	4	5	4	5	5	4	5	4	5	5	4	4	4	4	5	4	5	4	4	4	4	5	5	4	5	5	5	5	5	4	5	4
4	4	4	4	4	4	4	4	5	4	4	4	4	4	4	4	4	4	4	4	5	4	4	4	4	4	5	5	5	5	5	4	4	4	4	4
4	4	4	4	4	4	5	4	5	4	5	4	5	4	5	5	5	4	5	4	4	4	4	4	4	5	5	4	5	4	5	4	5	4	5	5
4	4	5	4	5	4	4	5	4	5	4	5	4	5	4	5	4	5	4	5	5	4	4	4	4	4	5	4	5	5	4	5	5	4	5	4
4	5	4	4	5	4	4	4	4	4	4	4	4	4	4	3	4	4	4	4	3	4	5	4	4	4	5	5	5	5	5	4	4	4	3	4
4	4	4	4	4	4	4	5	4	5	4	4	4	4	4	4	5	4	4	5	4	4	4	4	4	4	5	5	5	5	5	4	4	4	5	5
4	4	4	4	4	4	5	4	5	5	4	4	5	5	4	5	5	5	4	5	5	5	4	5	4	5	4	4	5	5	5	5	5	4	4	5
4	5	4	5	5	4	5	4	4	5	5	4	5	5	5	4	5	4	5	5	4	4	4	4	3	4	5	4	4	5	5	5	5	4	5	4
4	4	5	4	5	4	4	5	4	4	5	4	5	5	5	5	4	4	5	5	4	5	5	4	4	4	5	4	5	4	5	4	5	5	5	5
4	4	5	4	5	5	5	4	5	4	5	5	4	5	5	4	5	4	5	4	4	5	4	5	5	5	5	4	5	4	5	5	5	4	5	4
4	4	5	4	4	5	5	4	5	4	5	4	4	5	5	4	4	5	4	5	4	5	4	5	4	5	5	4	5	4	5	5	5	4	5	4
4	4	4	5	4	5	5	4	4	5	5	4	5	4	5	4	5	4	5	5	4	4	4	4	4	4	5	4	4	5	4	4	5	4	4	4
4	4	4	5	5	4	5	5	4	4	4	4	4	4	4	5	4	4	5	5	4	4	4	4	4	4	4	5	4	4	5	4	5	5	4	5
4	5	5	4	5	5	4	5	4	5	4	5	5	4	4	5	4	4	5	4	5	4	4	4	5	5	4	4	5	4	4	4	4	5	4	5
4	4	4	4	4	4	4	4	4	4	3	4	4	4	3	4	4	4	4	4	4	5	4	4	5	5	4	4	5	5	4	4	5	4	5	5
4	4	4	4	4	4	3	4	4	4	3	3	4	4	4	4	4	4	4	3	4	3	4	4	3	3	4	4	4	4	5	3	3	4	4	4
4	4	4	4	4	4	5	4	4	5	4	4	5	4	5	4	5	4	4	5	4	5	5	4	5	5	5	4	5	4	5	5	5	4	5	4
4	4	4	4	4	4	4	5	4	5	4	5	4	5	4	5	4	5	4	5	4	4	5	4	5	4	4	5	4	5	4	4	4	5	4	5
4	4	4	4	4	4	4	5	5	5	4	4	5	4	4	5	5	5	4	4	5	4	5	5	4	4	5	4	4	5	4	4	4	4	4	4
4	4	4	4	4	4	4	4	4	4	4	4	4	4	4	4	3	4	4	3	3	4	5	5	4	4	5	5	5	5	5	5	4	5	5	5
4	5	4	5	4	4	4	5	4	5	4	5	5	4	5	4	5	4	4	5	5	2	2	3	3	3	4	5	4	4	5	5	4	4	5	4
4	4	5	5	4	5	4	5	4	4	4	4	5	4	4	5	4	4	5	5	4	3	3	4	4	4	4	5	4	5	4	4	4	5	4	5
4	5	4	5	4	5	5	4	5	5	5	5	4	5	5	4	5	4	5	4	5	4	5	4	5	5	5	4	5	4	5	5	5	4	5	4
4	4	5	4	5	4	4	5	4	5	5	5	4	4	5	5	4	4	5	4	5	5	4	4	5	5	5	4	5	5	4	5	4	4	5	5
4	5	4	4	5	4	4	5	4	4	5	4	4	5	5	4	5	4	4	3	4	4	5	4	4	5	5	4	4	5	4	5	4	4	5	5
4	4	4	4	4	4	4	5	4	5	3	3	4	4	3	4	4	5	4	4	5	5	4	5	3	4	4	5	4	5	4	5	4	5	4	4
4	4	4	4	4	4	4	5	4	4	4	4	4	4	4	4	4	4	5	4	4	5	4	5	4	5	4	4	5	4	5	4	4	4	5	4
4	5	5	4	5	5	4	5	4	4	4	4	5	4	5	4	5	4	4	5	4	4	5	4	4	5	4	4	5	5	4	4	4	5	4	4
4	4	5	4	5	4	5	4	5	5	4	4	5	4	5	4	5	4	4	5	5	5	5	4	5	5	5	4	5	4	5	5	5	4	5	4
4	5	4	4	5	4	4	4	5	4	4	5	5	4	4	5	5	4	4	5	4	4	5	4	5	4	5	5	5	5	5	4	4	5	4	5
4	5	4	5	4	5	5	4	5	4	2	2	2	2	2	2	4	5	4	5	4	5	4	5	4	4	4	5	4	5	5	4	4	4	4	4
4	4	5	4	5	4	5	4	5	4	4	5	5	4	5	5	4	5	5	4	5	5	4	4	5	5	5	4	5	5	5	5	5	4	5	4
3	4	4	4	4	4	4	4	5	5	4	3	4	4	4	4	4	4	4	4	4	4	3	3	3	4	4	4	5	4	4	5	4	5	4	4
4	5	4	5	5	4	5	4	4	5	4	5	5	4	5	4	4	5	5	4	5	4	4	4	3	5	4	5	4	5	4	4	4	5	4	4
4	4	5	4	5	4	5	4	5	4	5	4	5	4	4	5	4	5	5	4	4	5	4	5	4	4	4	5	5	4	5	5	4	5	5	4
4	4	4	5	5	4	5	4	5	4	4	5	4	4	5	5	5	5	4	5	4	3	4	4	4	4	5	4	5	5	5	5	5	5	4	5
4	5	4	4	5	4	4	4	5	5	4	4	5	4	4	4	4	4	5	4	5	4	3	4	3	5	5	5	5	5	5	3	4	4	4	4
4	4	4	4	4	4	4	4	4	4	4	4	4	5	4	5	4	5	5	4	4	4	4	5	4	4	4	5	5	4	4	4	4	4	5	4
4	4	4	4	4	4	5	4	4	5	5	4	5	5	4	4	5	5	4	5	4	4	5	4	5	5	4	5	5	4	4	4	4	5	5	4
4	5	4	5	4	5	4	5	4	5	3	3	3	3	3	3	5	4	5	4	5	4	5	4	5	5	4	5	4	4	4	4	4	5	4	5
4	5	4	4	5	4	5	5	4	5	5	5	5	4	4	4	5	5	4	5	4	5	5	4	4	5	5	5	4	4	5	4	5	4	5	5
4	4	4	5	5	4	4	5	5	4	5	4	4	5	4	5	4	4	5	4	5	5	4	4	5	5	5	4	4	5	4	4	4	5	5	4
4	4	4	4	4	4	4	5	4	4	3	4	4	4	3	4	4	5	4	5	5	4	5	4	4	4	4	5	4	4	4	5	4	5	4	4
4	4	4	4	5	5	4	4	5	4	4	5	4	5	5	4	5	4	4	5	5	4	3	3	3	4	5	5	4	5	4	5	5	5	4	4
4	4	4	4	4	4	5	4	5	5	4	4	4	4	5	4	5	5	4	4	5	3	3	4	4	4	5	5	4	5	5	5	5	4	5	4
4	4	4	5	5	4	5	5	5	4	3	3	3	3	3	4	5	5	4	4	4	4	4	5	4	5	5	4	5	5	5	5	4	5	4	5
5	5	5	5	5	5	5	4	4	5	4	4	4	4	4	4	3	3	4	3	3	5	4	4	4	4	4	4	5	4	5	4	5	4	4	5
4	4	4	4	4	4	4	4	4	4	3	4	4	4	4	4	4	5	4	5	4	3	4	3	4	4	5	5	5	5	5	4	4	4	5	4
4	4	5	4	5	4	5	4	5	4	4	4	4	4	3	4	5	4	5	4	5	4	5	4	5	5	5	4	5	4	5	5	4	5	4	4
4	4	5	4	5	4	5	4	5	4	5	4	5	4	5	4	5	4	5	4	4	4	5	4	5	4	5	4	5	4	5	5	4	4	5	4
4	5	5	4	4	5	5	4	5	5	4	5	5	4	4	4	4	5	4	4	5	5	4	4	5	4	4	5	5	4	5	5	5	5	4	4
4	5	5	4	4	5	5	5	4	4	3	3	4	4	4	4	4	5	5	4	5	4	4	4	4	4	5	5	4	4	4	5	4	5	4	4
4	5	4	4	4	5	5	4	5	4	4	4	5	4	4	4	4	5	4	4	5	5	4	4	5	4	4	5	5	4	4	4	4	5	5	5
4	4	4	5	4	5	5	4	5	4	4	5	5	4	4	3	4	5	5	4	5	3	3	3	3	3	4	4	4	4	4	5	4	4	5	4
4	4	5	5	5	4	5	4	5	5	4	4	5	4	5	4	5	4	5	5	4	4	4	3	3	4	5	4	4	4	5	4	5	4	5	5
4	4	5	5	4	5	4	4	4	5	3	3	3	3	3	2	4	4	5	4	5	3	3	3	4	4	4	4	5	4	4	4	4	4	5	5
4	5	4	5	4	4	4	5	5	4	4	3	4	3	4	4	4	5	4	4	5	4	4	5	4	4	4	5	4	4	4	4	4	5	4	5
4	4	4	5	5	4	5	4	4	5	5	4	5	5	5	4	5	4	4	5	5	4	5	4	5	4	5	4	4	5	4	5	4	5	4	4
4	5	4	5	4	4	4	5	4	5	4	5	4	5	4	5	4	4	5	4	5	4	4	5	4	4	4	4	5	5	4	4	4	4	5	4
4	4	4	4	4	4	4	5	5	4	4	5	5	4	5	4	4	5	5	4	4	4	5	4	4	4	5	4	4	5	4	5	5	4	4	5
4	4	5	4	4	5	4	5	5	5	4	4	5	5	4	5	4	4	4	5	4	4	5	4	5	4	4	5	4	5	5	5	4	5	5	4
3	3	3	3	3	3	5	5	4	5	3	3	3	4	4	4	5	5	4	5	4	5	5	4	5	5	5	5	4	5	5	4	5	4	5	5
4	4	4	4	4	4	5	4	4	5	5	4	4	5	4	4	4	5	4	4	4	4	5	4	5	5	5	4	4	5	5	4	4	4	4	4
4	5	4	5	4	5	5	4	5	4	5	4	5	4	4	5	5	4	5	4	4	5	4	5	4	5	5	4	5	4	5	5	5	4	5	4
4	5	4	5	4	5	5	4	4	5	4	5	5	4	4	5	5	5	4	5	4	4	4	4	4	4	4	5	4	4	5	4	5	4	5	5
4	5	5	4	5	4	4	5	5	4	4	5	5	4	5	5	5	5	4	5	4	4	5	4	4	4	4	5	4	4	5	4	5	4	5	4
4	4	4	4	4	4	5	4	5	3	4	4	5	4	5	5	5	4	4	4	4	5	4	4	4	4	5	4	4	4	5	5	5	4	4	4
4	5	5	4	4	5	5	4	5	5	4	5	5	4	4	5	5	4	4	5	4	4	4	4	4	5	5	5	5	5	5	4	5	4	4	5
4	4	4	4	4	4	4	5	5	4	3	4	4	4	4	4	4	5	5	4	5	3	4	4	4	4	5	5	5	5	5	4	4	4	4	4
4	4	5	4	4	5	4	5	4	5	4	4	4	4	4	4	4	4	3	4	5	4	4	4	4	3	4	4	5	4	4	5	4	5	4	4
4	5	5	4	5	5	5	5	5	5	5	5	5	5	5	5	5	5	5	5	5	4	4	4	4	4	5	5	5	5	4	5	5	5	5	5
4	4	4	4	4	4	4	5	4	5	4	3	4	3	3	4	5	4	4	5	4	4	4	3	3	4	4	5	4	5	4	4	4	5	4	5
4	5	5	4	4	5	4	5	4	5	4	4	5	4	4	4	4	4	5	4	4	4	5	4	4	4	4	5	4	5	4	4	4	5	4	4
4	5	4	5	5	4	5	5	5	5	5	4	5	5	5	4	5	5	5	5	4	5	5	4	5	4	5	4	4	5	5	4	5	5	4	5
4	5	4	5	5	4	4	5	5	4	5	4	4	5	4	5	4	5	4	5	5	2	2	3	3	3	5	4	4	5	4	4	5	4	4	5
4	4	5	5	5	5	4	4	4	4	4	4	4	4	4	4	4	4	4	4	4	4	4	4	4	4	5	5	5	5	5	4	4	4	4	4
4	4	4	4	4	4	4	4	4	4	4	3	3	3	4	4	4	3	4	4	4	4	4	4	4	4	5	5	5	5	5	3	3	3	3	3
4	4	4	4	4	4	3	3	3	3	3	3	3	3	3	3	3	3	3	3	3	3	3	3	3	3	3	3	3	3	3	3	3	4	4	3
3	3	3	3	3	3	3	3	3	3	1	1	1	1	1	1	3	4	4	4	4	3	3	3	3	3	5	5	5	5	5	4	4	3	4	4
4	4	4	4	4	4	4	4	4	4	3	3	4	3	4	3	3	3	3	3	3	4	4	4	4	4	4	4	4	4	3	4	3	3	3	4
4	4	4	4	4	4	4	4	4	3	3	3	4	3	3	3	3	3	3	3	3	4	4	4	3	3	3	3	3	3	3	2	2	2	2	2
4	4	4	5	4	5	4	5	4	2	4	3	4	3	3	3	4	4	4	4	4	3	3	4	4	3	4	4	4	4	4	3	3	4	4	4
5	5	5	5	5	5	5	5	5	5	5	5	5	5	5	5	5	5	5	5	5	5	5	5	5	3	5	5	5	5	5	5	5	5	5	5
4	4	4	4	4	4	4	4	4	4	3	3	3	3	3	3	4	3	3	3	4	3	3	3	3	3	4	4	4	4	3	4	4	4	4	3
4	4	4	4	4	4	4	3	4	3	3	3	4	3	3	3	4	3	3	3	3	4	4	4	4	4	3	3	3	3	2	3	3	3	3	3
4	4	4	4	4	4	4	4	4	4	3	3	4	4	4	4	3	3	3	3	3	4	4	4	4	3	4	4	4	4	4	4	4	3	3	4
4	4	4	4	4	4	4	5	4	4	3	3	4	3	3	3	3	3	3	3	4	4	3	3	3	4	4	4	4	4	4	2	3	3	3	3
4	4	4	4	4	4	4	5	5	4	4	3	4	3	3	3	4	3	3	4	4	4	3	3	4	3	4	4	4	4	3	3	4	4	4	4
4	4	4	4	4	4	4	4	4	4	3	3	4	3	3	4	4	4	4	4	4	4	4	4	4	4	4	4	4	4	4	4	4	4	4	4
4	4	4	4	4	4	4	4	4	4	4	3	4	3	4	4	3	3	3	3	3	4	4	4	4	4	3	3	4	3	4	2	2	3	3	3
3	4	4	4	4	4	4	4	4	4	4	4	3	3	4	4	4	3	3	3	4	4	4	4	4	4	4	4	4	4	4	4	4	4	4	4
4	4	4	4	4	4	4	4	5	4	4	4	4	4	3	4	4	3	3	3	3	4	4	3	3	3	4	4	4	4	3	4	3	3	3	4
4	4	4	4	4	4	4	4	4	3	3	3	4	3	4	3	4	3	4	3	4	4	4	4	4	3	4	4	4	4	3	3	3	3	3	4
4	4	5	4	4	5	4	5	4	5	4	3	4	3	3	3	4	3	3	3	2	4	3	4	4	3	4	4	5	4	4	4	4	5	3	4
4	4	4	4	4	4	4	4	4	4	4	3	3	3	4	3	3	3	3	3	3	3	3	3	3	3	3	3	3	3	3	4	4	4	4	4
4	3	3	4	4	2	3	4	3	3	4	3	3	4	4	3	3	3	3	3	3	4	3	4	4	4	2	2	2	2	2	4	3	3	3	3
4	4	4	4	4	4	4	3	4	4	4	4	4	4	4	4	3	3	3	3	3	3	3	3	3	3	3	3	3	3	3	3	3	3	3	3
4	4	4	4	4	4	4	4	4	5	3	3	3	3	3	3	3	4	4	4	4	4	4	4	4	4	3	3	2	2	3	3	3	3	3	3
4	4	4	4	4	4	4	4	4	4	4	4	4	4	4	4	3	3	3	3	3	4	4	4	4	3	3	4	3	3	4	4	4	3	3	4
4	4	4	4	4	4	4	4	4	4	3	3	4	3	3	4	3	3	3	3	3	3	3	3	3	4	4	4	4	4	4	4	4	4	4	3
5	5	5	5	5	5	5	5	5	5	3	3	3	3	3	3	5	5	5	5	5	4	4	4	4	4	5	5	5	5	5	3	3	3	4	4
4	4	4	5	5	4	3	3	3	3	3	3	3	3	3	3	5	5	5	5	5	3	3	3	3	3	3	3	3	2	3	3	2	2	2	3
4	4	4	4	4	4	4	3	4	4	4	4	5	5	5	5	4	3	3	3	3	4	4	3	4	3	4	4	4	3	3	3	3	3	3	4
4	4	3	3	4	4	2	2	3	2	4	3	3	3	4	3	4	3	3	3	4	4	4	3	3	3	2	3	3	2	2	3	3	3	4	4
4	4	4	4	4	4	3	3	3	3	3	4	3	4	3	4	3	3	3	3	3	3	4	3	3	3	4	3	4	3	4	3	3	4	3	4
4	5	4	5	5	5	4	4	4	3	4	4	4	5	5	5	5	5	5	5	5	5	5	5	4	4	4	4	4	4	4	4	4	4	5	5
4	4	4	4	4	4	4	4	4	3	4	5	4	5	4	4	4	4	4	4	4	4	5	4	4	4	5	5	4	4	4	4	5	5	4	4
4	3	3	4	4	4	4	4	4	4	3	3	4	4	3	4	3	3	3	3	4	4	4	3	4	4	3	3	3	4	4	4	4	4	3	3
4	4	4	4	4	4	4	4	4	4	3	3	2	2	2	2	4	3	4	4	4	4	4	4	4	3	3	3	3	3	3	4	4	4	4	4
4	5	4	4	4	5	4	4	4	4	4	3	5	4	3	4	3	3	3	3	3	4	4	4	3	4	3	3	3	3	3	4	4	4	3	3
5	5	5	5	5	5	4	4	4	4	4	4	4	4	4	5	5	5	5	5	4	5	5	4	4	4	4	4	4	4	4	4	4	5	4	5
4	4	4	4	4	4	5	5	5	5	5	5	5	5	5	5	3	3	3	3	3	4	4	4	4	3	4	4	4	4	4	3	3	4	4	3
4	4	4	4	4	4	4	4	4	4	3	3	4	3	3	3	3	3	3	3	3	4	4	4	4	3	4	4	4	4	2	3	3	3	3	3
4	4	4	4	4	2	4	5	5	4	2	2	2	2	3	3	3	3	4	3	3	4	4	4	4	3	2	2	2	2	2	4	3	3	4	3
4	4	4	4	4	4	4	4	4	4	3	3	3	3	3	3	4	4	4	4	4	3	4	4	3	4	4	4	4	4	4	4	4	4	4	4
4	4	4	5	5	4	4	4	5	5	5	4	5	5	5	5	4	5	5	5	5	4	4	4	5	4	4	4	4	4	4	4	4	4	4	4
4	4	4	4	3	4	5	4	5	4	4	4	4	3	3	3	4	3	4	4	4	4	4	4	3	4	3	3	3	3	3	4	4	4	4	4
4	4	4	4	4	4	3	3	3	3	3	3	3	3	3	3	4	4	4	4	4	3	3	3	3	3	4	4	4	4	4	3	4	4	3	4
4	4	4	4	4	4	4	4	4	4	4	3	4	3	3	4	4	4	4	4	4	4	4	4	4	4	4	4	4	4	2	4	4	4	4	4
4	4	4	4	4	4	4	3	4	4	2	2	2	2	2	3	3	3	3	3	4	4	4	3	3	3	2	2	3	3	3	4	4	4	4	4
4	4	4	4	4	4	4	4	4	4	3	3	4	3	3	3	3	3	4	3	4	4	4	4	3	3	4	3	3	3	3	3	3	4	4	4
4	4	4	4	4	4	4	4	4	3	3	3	4	4	3	3	4	3	3	4	4	4	4	4	5	4	4	4	4	4	3	4	3	3	3	4
4	4	4	4	4	4	4	4	4	4	3	3	3	3	3	3	3	3	3	3	3	2	2	3	3	3	4	4	4	4	3	2	2	3	3	3
4	4	4	4	4	4	3	3	3	3	3	3	3	3	3	3	5	5	5	5	5	3	3	3	3	3	4	4	3	4	4	2	2	3	3	3
3	4	4	3	3	3	4	3	4	4	3	3	4	3	4	4	3	3	3	3	3	4	4	3	3	3	4	4	4	4	4	2	2	2	2	3
4	4	5	4	5	4	5	5	5	5	3	3	4	3	3	3	3	3	3	3	3	4	3	3	3	3	3	4	4	4	4	4	4	4	4	4
4	4	4	4	4	4	4	4	4	4	3	4	4	3	3	3	4	4	3	3	3	4	4	4	4	3	5	5	5	5	4	4	4	4	3	4
4	4	4	4	4	4	4	4	4	4	3	3	4	3	3	4	3	3	3	3	3	4	4	4	4	4	3	4	4	3	3	3	3	3	3	3
4	4	4	5	4	5	4	4	4	4	4	3	4	3	4	4	3	3	3	3	4	4	3	4	4	4	5	5	5	5	5	5	4	4	4	4
5	4	4	4	4	5	5	5	5	5	3	3	4	3	3	3	4	4	4	4	4	5	4	5	4	5	4	5	5	4	4	3	3	3	3	4
5	5	4	5	5	4	5	5	5	5	3	4	4	4	4	4	4	4	4	4	3	5	5	5	5	5	4	5	5	5	4	5	5	5	5	5
5	5	5	5	5	5	4	5	5	5	4	3	4	3	3	3	3	3	3	3	4	3	3	3	3	3	5	5	5	5	5	4	4	4	4	5
4	4	4	4	4	4	4	4	4	4	3	3	4	3	3	3	3	3	3	3	4	4	4	4	4	3	4	4	4	4	4	4	4	4	3	3
4	4	4	4	4	4	4	3	4	4	4	3	4	3	4	3	4	3	3	3	3	4	3	4	4	4	4	3	3	4	4	4	4	4	3	3
4	4	4	4	4	4	4	4	4	4	2	3	3	3	3	3	3	3	3	3	4	4	3	4	3	4	3	3	4	3	4	4	4	4	3	3
4	4	4	4	4	4	4	4	4	4	4	4	4	4	4	4	3	3	3	4	4	4	4	4	4	4	4	4	4	4	4	4	4	4	4	4
5	5	5	5	5	5	4	4	4	4	4	4	4	4	4	4	5	5	5	5	5	4	4	4	4	4	4	4	4	4	4	4	4	4	4	4
4	4	4	4	4	4	4	4	4	4	4	4	4	4	4	4	4	3	3	3	3	4	4	4	4	4	4	4	4	4	4	4	4	4	4	4
4	4	4	4	4	4	4	4	4	4	3	3	4	3	3	4	4	3	4	3	4	4	4	3	4	4	3	3	4	3	4	4	4	4	4	3
4	5	5	5	4	4	5	5	5	5	4	4	4	4	5	5	5	4	5	5	5	5	4	4	4	5	4	5	5	5	4	4	5	5	5	4
5	5	5	5	5	5	5	5	5	5	5	5	5	5	5	5	5	5	5	5	5	5	5	5	5	5	5	5	5	5	5	5	5	5	5	5
4	4	5	4	4	5	4	4	5	4	4	5	4	5	4	4	4	4	5	4	4	4	4	5	4	5	5	4	4	5	4	5	4	4	5	4
4	3	3	4	4	4	3	4	3	4	3	4	4	4	3	4	3	3	4	3	4	4	3	4	3	3	3	3	3	3	3	4	4	3	4	4
3	3	4	4	4	4	4	4	4	3	4	3	3	4	3	4	5	4	4	4	4	4	4	3	4	4	3	3	3	3	3	4	4	4	4	3
4	4	4	2	4	4	4	3	3	3	4	4	4	4	3	3	3	4	4	3	4	3	3	3	3	4	4	4	3	3	4	4	4	4	4	4
4	4	4	4	4	4	5	5	5	5	5	5	5	5	5	5	4	4	4	4	4	4	4	4	4	3	4	4	4	4	4	3	3	3	3	3
5	4	4	5	4	5	4	5	4	4	5	4	5	5	4	4	4	5	5	4	5	3	3	4	4	4	4	5	5	4	5	4	5	5	4	5
5	4	5	4	5	4	5	4	4	5	4	4	4	4	3	3	5	5	4	5	3	5	4	5	4	5	5	4	5	4	5	5	5	5	5	4
4	4	4	4	4	4	4	3	4	3	4	3	4	3	4	3	4	3	4	3	4	4	3	4	4	3	4	3	4	3	4	4	4	3	4	3
4	5	4	5	4	5	5	4	5	5	5	5	4	5	5	4	5	4	4	5	4	5	5	5	4	5	5	4	5	4	5	4	5	4	5	5
4	4	5	4	5	4	5	4	5	4	5	4	5	5	4	4	4	4	5	4	4	4	5	4	5	5	5	4	4	5	5	5	5	4	4	4
4	5	4	5	4	4	5	5	4	5	5	5	5	4	5	5	5	5	5	5	5	5	5	5	4	5	4	5	4	4	5	5	5	5	5	5
5	5	5	5	5	5	4	4	4	4	4	4	4	4	4	4	4	4	4	4	4	4	4	4	4	4	4	4	4	4	4	4	4	4	4	4
4	4	5	4	4	5	4	5	4	4	4	5	4	4	4	5	4	5	4	5	4	4	5	4	4	4	5	4	5	4	5	4	4	5	4	5
4	5	4	5	5	4	4	5	4	4	5	4	5	5	4	5	5	4	5	4	5	4	4	5	4	4	4	5	4	4	2	5	5	4	5	5
4	4	4	4	4	4	4	3	4	3	3	4	5	3	4	3	4	5	4	3	4	3	4	5	4	3	3	4	5	3	3	4	3	3	5	4
4	4	5	4	5	5	4	4	5	5	4	4	5	4	4	5	5	5	4	4	5	4	5	5	4	4	4	5	5	4	5	5	4	4	5	4
5	5	4	4	5	5	5	5	4	5	5	4	5	4	3	5	5	4	5	5	5	5	5	4	5	5	5	5	4	5	5	4	5	5	4	5
3	3	3	3	4	4	4	3	3	3	4	3	3	4	3	4	3	4	4	3	4	4	4	4	4	4	3	3	3	3	4	4	4	3	4	3
5	4	4	5	4	4	5	4	5	4	5	4	5	4	5	4	5	4	5	4	4	5	4	5	5	5	5	4	5	4	5	4	4	5	5	5
4	4	4	4	4	4	3	3	4	3	5	4	5	4	4	5	3	3	4	4	4	3	3	3	3	3	4	4	4	4	4	3	3	3	3	3
4	5	4	4	4	5	5	4	4	5	5	5	4	5	4	5	4	5	4	5	4	4	4	4	3	4	4	5	4	5	4	5	5	4	5	5
4	4	5	4	5	4	5	4	5	4	5	4	4	5	4	5	5	5	4	4	5	5	4	5	4	4	5	4	4	4	5	5	4	5	4	4
4	4	4	5	4	5	4	5	4	4	4	4	4	5	4	4	4	5	5	4	5	4	3	4	4	4	4	5	4	4	4	4	4	5	4	5
4	4	5	4	5	4	5	4	4	4	4	4	4	4	4	5	4	4	4	4	4	4	4	4	4	5	4	4	4	4	4	4	4	4	4	4
4	4	4	5	5	5	5	4	4	5	5	4	4	4	5	4	4	5	4	4	4	3	3	3	4	4	5	4	4	5	5	4	5	4	4	4
4	4	4	4	4	4	4	4	4	4	4	4	4	4	4	4	4	4	4	4	4	4	4	4	4	4	4	4	4	4	4	4	4	4	4	4
5	5	4	4	5	4	5	5	4	5	4	5	5	4	5	4	5	5	4	5	5	5	4	5	4	5	5	4	4	5	5	4	5	4	4	5
5	4	5	4	4	4	4	4	4	4	4	3	4	4	4	4	4	5	4	4	5	5	4	5	4	4	4	5	4	4	4	5	4	4	5	5
5	4	4	4	5	4	5	4	4	4	5	5	5	5	5	5	5	4	4	4	4	4	3	4	3	3	4	3	4	3	4	3	3	3	3	3
3	3	3	3	3	3	3	3	4	4	3	3	4	5	3	3	3	3	3	4	4	5	5	5	5	5	3	3	3	3	3	4	4	4	4	5
4	4	4	5	5	5	5	4	4	4	5	4	4	5	5	4	5	4	5	4	4	4	5	4	5	5	5	4	5	4	4	4	5	4	5	5
4	5	5	5	4	4	5	4	5	5	4	4	4	5	4	5	4	5	5	4	5	4	5	5	4	4	5	5	4	5	5	4	4	5	4	5
4	5	4	4	5	4	4	5	5	4	4	4	4	4	4	4	4	4	4	4	4	5	4	4	4	4	4	5	4	4	5	4	4	4	5	5
4	4	4	4	4	4	4	3	3	4	4	5	5	4	4	4	4	4	4	3	3	4	3	3	3	3	4	4	4	4	3	3	3	3	4	3
4	4	4	4	4	4	4	5	4	5	5	4	5	5	4	4	4	4	5	4	5	4	4	5	5	5	5	4	5	5	5	5	4	4	5	5
4	4	4	5	5	4	5	4	5	4	4	4	5	4	4	5	4	4	5	4	4	5	4	5	4	5	5	4	5	4	4	4	5	4	5	4
4	4	4	4	4	4	5	4	5	5	4	4	5	4	4	5	4	4	5	5	4	5	4	4	5	5	5	4	4	5	5	5	5	4	4	4
5	4	5	4	4	4	4	4	5	4	4	4	5	4	4	5	4	4	5	5	4	4	4	5	4	4	4	5	4	4	5	5	4	4	5	4
4	4	4	4	4	4	5	4	5	4	4	4	4	4	4	4	5	4	5	4	4	4	3	4	3	4	3	3	3	3	3	4	4	4	4	4
5	5	4	4	4	4	4	4	4	4	4	4	4	4	4	4	4	3	4	4	4	4	4	4	4	4	3	3	3	3	3	4	4	4	4	4
5	5	4	4	4	4	4	3	4	4	3	4	3	4	4	4	4	4	4	4	4	4	3	4	3	4	4	3	4	4	4	3	4	3	4	3
4	3	3	4	4	4	4	3	3	3	4	3	4	4	4	4	4	3	3	3	4	4	4	4	4	4	3	3	3	3	3	4	4	4	3	3
4	4	4	4	4	4	4	5	4	5	4	4	4	3	4	4	4	4	5	4	5	4	4	4	4	4	4	4	3	4	3	4	4	4	4	3
4	4	5	4	5	4	4	4	4	4	5	4	4	4	4	4	4	4	4	5	4	4	4	4	4	4	4	3	3	4	4	4	4	3	3	3
4	4	4	4	4	4	5	4	5	4	5	4	5	4	5	4	5	4	5	4	5	5	4	5	4	5	4	5	4	5	5	5	5	4	5	4
4	4	5	4	5	4	4	5	4	5	4	4	5	4	5	4	4	5	4	5	4	4	5	4	4	5	4	4	5	5	4	5	4	5	4	5
4	4	5	5	5	4	5	5	4	5	5	5	4	5	5	5	4	5	5	4	5	4	4	5	4	5	4	4	5	5	4	4	4	4	5	5
4	4	4	4	4	4	4	4	4	4	3	4	4	4	4	4	4	4	4	4	4	4	3	4	3	3	3	4	4	4	4	5	4	4	4	4
4	4	4	5	5	4	5	4	5	4	4	4	4	4	4	4	4	4	4	5	4	4	4	5	4	4	5	5	5	5	5	4	4	3	4	3
4	5	4	4	5	5	5	4	5	4	5	5	4	4	5	5	5	5	4	4	5	5	4	5	4	5	5	5	4	5	5	5	4	4	4	4
4	4	4	4	4	4	5	4	5	5	5	5	5	5	5	4	5	4	5	4	5	5	4	5	5	5	5	4	5	5	5	5	5	5	5	5
4	4	4	4	4	4	4	5	4	4	4	5	4	5	4	5	5	5	4	4	5	4	5	4	4	4	3	3	3	3	3	4	4	4	4	5
5	4	4	4	5	4	4	4	4	4	4	5	4	4	4	5	4	5	4	4	5	5	4	4	5	5	4	4	5	4	5	4	5	5	4	5
5	5	5	4	4	4	4	5	5	5	5	4	5	5	4	5	4	5	4	4	5	4	5	4	4	5	5	4	5	5	5	5	4	5	5	4
5	4	5	4	4	4	4	4	4	4	4	4	5	5	4	4	4	4	4	4	5	4	4	4	4	4	4	4	4	4	4	4	4	4	4	4
5	5	5	5	5	5	4	5	5	4	4	4	4	4	4	4	4	5	5	4	5	4	5	4	4	4	4	5	5	5	4	5	5	5	4	4
5	4	4	5	4	5	5	5	4	5	5	4	5	4	5	4	5	5	4	5	5	4	5	4	5	5	5	4	5	4	5	5	5	4	5	4
3	4	4	4	4	4	3	3	3	3	4	4	4	4	4	4	4	4	4	4	4	4	4	4	3	4	3	3	3	3	3	4	4	4	4	4
4	4	4	4	4	4	4	5	5	4	4	4	5	4	4	4	4	4	5	4	4	5	5	4	5	4	4	4	5	4	4	4	5	5	4	5
4	4	4	4	4	4	4	5	5	4	5	5	4	5	5	4	3	4	4	4	4	4	4	3	4	4	5	5	5	5	5	4	4	4	4	4
4	5	4	5	4	5	4	5	4	5	5	4	5	4	5	4	4	5	5	4	5	4	4	5	5	5	4	5	5	4	5	4	4	5	4	4
4	4	4	4	4	4	5	5	4	4	5	4	4	4	4	4	5	4	5	5	4	4	4	4	4	4	5	4	4	5	5	4	4	3	4	3
4	4	4	4	4	4	4	4	3	4	4	3	3	4	3	4	4	4	4	4	3	4	4	3	3	4	3	3	2	2	3	4	4	4	4	3
4	4	4	4	4	4	3	4	3	4	2	2	2	2	2	1	5	4	5	5	3	4	5	5	4	4	5	4	4	4	4	5	5	4	5	5
4	4	4	4	4	4	5	4	4	4	3	3	4	4	3	4	5	4	4	4	4	4	4	4	5	5	4	4	4	4	4	4	4	5	4	4
4	4	5	5	5	4	5	4	5	5	4	5	4	5	4	4	5	4	5	4	5	5	4	4	5	5	5	4	5	4	5	5	5	4	5	4
4	4	5	4	4	5	4	5	4	5	4	5	5	4	4	5	4	4	5	4	5	4	4	3	4	4	4	5	4	5	5	4	4	4	4	4
5	4	5	5	4	5	5	5	4	4	4	4	4	4	5	4	5	4	5	4	5	4	4	4	3	3	5	4	4	5	5	4	5	4	4	4
5	5	4	5	4	4	4	5	4	4	5	4	4	5	4	5	4	5	4	4	5	4	5	4	4	4	4	5	4	4	4	4	5	4	5	4
4	4	4	4	4	4	4	5	4	5	4	4	5	4	5	4	4	5	4	4	5	5	4	5	4	5	4	5	4	5	5	5	4	4	5	4
5	5	5	5	5	5	5	5	4	5	5	4	4	5	4	4	5	5	4	4	5	5	4	4	5	4	4	4	4	3	4	5	4	4	5	4
5	4	4	5	5	5	5	4	5	4	4	4	4	5	5	5	5	4	5	4	5	4	5	5	5	4	4	4	5	4	4	5	5	4	4	5
4	4	5	4	4	5	5	4	5	4	4	4	4	4	4	4	4	5	5	4	5	4	5	4	5	4	5	4	4	4	4	4	4	5	4	5
4	4	4	4	4	4	4	4	5	4	4	4	5	4	5	4	4	4	5	4	4	3	3	4	4	4	4	4	5	4	4	5	5	4	5	4
4	5	4	5	4	5	4	5	4	5	4	5	4	5	4	5	4	5	4	5	4	4	5	4	5	4	4	5	4	5	4	5	4	5	4	4
4	4	4	4	4	4	4	4	4	4	3	4	4	4	3	3	4	4	4	4	4	4	4	4	4	4	4	4	4	4	4	4	4	4	4	4
3	3	3	3	3	3	4	4	4	4	4	4	4	4	4	3	4	4	4	4	3	5	5	5	5	5	2	4	3	4	2	4	4	4	4	4
4	5	4	4	5	4	4	4	5	5	4	4	5	4	4	4	4	5	4	4	4	4	4	5	5	4	4	5	5	4	4	5	4	4	5	4
4	5	5	4	5	4	5	4	5	4	5	4	4	4	5	5	5	5	4	5	4	5	5	4	4	5	5	4	4	4	5	4	5	4	5	4
3	3	3	3	4	4	4	4	4	3	4	4	4	4	4	4	4	4	4	3	4	4	4	4	4	4	3	3	3	3	3	4	4	4	4	3
4	4	4	4	4	4	4	4	4	4	4	4	4	4	4	5	4	5	4	4	4	4	5	4	4	4	4	4	4	4	4	4	4	5	4	5
5	5	5	5	5	5	5	4	4	5	5	4	5	4	5	4	4	5	4	4	5	4	4	5	5	4	4	4	4	4	4	4	4	4	4	4
5	4	4	4	4	5	5	5	5	5	3	4	4	4	3	4	5	5	5	5	5	4	4	4	4	4	4	4	4	4	4	4	4	4	4	4
5	4	5	4	4	5	4	4	5	4	4	4	5	4	4	5	4	4	5	4	4	4	5	5	4	4	4	4	5	5	4	4	5	4	4	5
5	4	4	4	5	4	4	4	4	4	4	4	4	4	4	4	4	4	5	4	4	4	3	4	4	4	5	5	5	5	5	5	4	4	4	4
3	4	3	3	3	4	4	5	4	4	3	3	3	4	4	3	4	4	4	4	3	4	4	4	5	4	3	3	3	3	3	3	4	4	4	4
4	5	4	5	5	4	4	5	4	5	5	4	5	4	4	5	5	4	5	4	5	4	4	4	3	3	5	4	5	4	4	5	4	5	4	4
4	5	4	5	5	4	5	4	4	4	5	4	4	4	4	4	5	4	4	4	4	5	4	4	4	5	5	4	4	5	5	4	4	4	4	4
4	4	5	4	4	5	4	5	5	4	3	3	4	3	4	3	3	3	4	3	3	4	4	4	5	4	3	3	3	3	3	4	4	4	4	4
5	5	5	5	5	5	5	5	5	5	5	5	5	5	5	5	5	5	5	5	5	5	5	5	5	5	5	5	5	5	5	5	5	5	5	5
4	4	5	4	4	5	5	4	5	4	5	4	5	4	5	4	3	3	3	2	3	4	5	4	5	5	4	5	4	5	4	5	4	5	4	4
5	4	4	4	5	4	5	4	5	4	5	4	4	4	5	4	5	4	5	4	5	5	5	5	5	5	4	4	4	4	4	5	5	5	5	5
4	4	4	4	4	4	5	5	4	4	3	4	4	3	3	4	4	4	3	3	3	4	4	5	4	4	4	4	4	4	4	3	4	4	3	4
5	5	5	4	4	4	4	5	5	4	4	5	4	4	5	5	4	4	5	5	4	4	5	4	5	4	4	5	4	4	5	4	4	5	5	5
5	4	5	4	4	4	5	4	4	5	5	4	4	5	5	4	4	4	4	4	4	4	5	4	4	4	5	4	4	5	4	5	4	4	4	4
5	4	4	4	5	4	5	4	4	4	5	4	5	4	5	5	5	5	5	4	4	5	4	4	4	4	5	5	4	4	5	4	5	5	4	4
5	4	5	5	5	4	3	4	4	3	3	4	4	3	4	4	5	5	4	4	4	3	4	4	3	4	3	3	4	4	3	3	3	4	3	4
4	4	4	4	4	3	4	4	4	5	4	4	4	4	4	3	4	3	4	4	4	5	4	5	4	5	3	3	3	3	3	4	4	5	4	5
4	4	5	5	5	4	5	4	5	5	4	5	4	5	5	4	5	4	5	5	4	2	3	3	3	3	5	4	5	5	5	5	5	4	5	5
4	5	4	4	5	4	3	4	4	3	4	4	4	4	4	4	4	4	5	4	4	3	4	4	3	4	3	4	3	3	3	4	3	4	4	4
4	4	5	4	5	4	4	5	4	5	4	4	5	4	4	5	4	5	4	5	4	4	5	4	5	4	4	5	4	5	4	4	4	5	5	5
3	3	3	3	3	3	4	3	4	4	4	5	4	4	4	3	4	3	4	4	3	4	4	3	3	3	2	2	2	2	2	4	4	4	4	4
4	4	4	4	4	4	4	5	4	4	3	4	4	4	4	4	4	4	5	4	4	4	3	3	3	4	4	4	5	4	4	5	4	4	5	4
5	4	4	5	5	4	5	4	5	4	5	4	4	5	4	5	5	4	5	4	5	4	5	4	5	5	5	4	5	4	5	4	5	4	5	4
5	4	4	4	5	4	3	3	4	4	3	3	4	4	4	4	3	4	4	4	4	3	3	4	4	3	4	4	5	4	4	4	5	4	4	4
3	4	3	4	4	3	4	4	3	4	4	3	3	4	3	3	4	4	3	3	4	3	4	3	3	3	3	2	3	3	3	3	3	3	4	4
5	5	4	5	4	5	4	4	4	4	3	4	4	4	4	4	4	5	4	4	5	4	5	4	5	4	5	5	5	5	5	4	4	4	4	4
4	4	4	4	4	4	4	3	3	3	4	3	4	3	4	3	4	3	4	3	4	3	4	3	4	4	4	3	3	3	4	3	3	3	3	3
5	4	5	4	4	5	5	4	5	4	4	4	5	4	5	4	5	4	5	5	4	5	4	4	5	5	5	4	5	5	4	4	5	5	4	5
4	5	5	5	4	5	4	5	4	5	4	5	4	4	4	5	4	5	4	5	4	4	5	4	4	5	5	5	5	5	5	5	4	5	4	4
4	4	4	5	5	4	5	4	5	4	5	5	4	5	4	4	5	4	5	4	4	5	4	5	5	5	5	4	4	5	4	4	5	4	4	5
4	4	5	5	5	4	5	4	4	5	5	4	4	4	4	4	5	4	5	5	4	5	4	4	4	5	5	4	5	5	5	4	4	4	4	4
4	5	4	4	5	4	4	5	4	5	4	5	4	5	5	4	4	5	4	5	4	5	4	5	4	5	4	5	4	5	4	5	4	5	4	4
5	5	5	5	5	5	4	5	4	5	4	5	4	5	4	5	5	4	4	5	4	4	3	4	3	4	4	5	4	5	4	5	4	5	4	4
3	3	3	3	3	3	5	4	5	4	5	4	5	4	5	4	3	4	4	4	4	4	4	4	4	4	5	4	4	5	4	4	4	4	4	4
4	5	4	5	4	5	4	5	4	4	4	4	4	4	4	4	5	4	5	4	5	3	3	4	4	4	5	4	5	5	4	5	5	4	5	4
5	4	4	5	5	4	5	4	4	5	5	4	5	4	4	5	5	4	5	5	5	5	4	5	5	5	5	4	5	5	5	4	5	4	4	4
5	5	4	4	5	4	4	5	4	5	4	5	4	5	4	5	4	5	4	4	5	4	5	4	4	4	4	5	4	4	5	4	4	5	4	5
5	5	4	5	4	5	4	5	4	4	5	4	4	5	4	4	4	5	4	4	5	5	4	5	4	5	5	4	5	4	5	4	4	5	4	4
5	4	5	4	5	4	4	5	4	5	5	4	5	4	5	5	5	4	4	5	4	4	5	4	5	5	5	4	5	5	4	5	5	4	5	4
5	4	4	5	5	4	5	5	5	5	4	4	4	4	4	5	5	5	5	5	5	5	4	4	5	5	5	4	5	4	4	5	4	4	4	4
5	4	5	5	5	4	4	4	5	5	4	4	5	5	4	4	5	5	4	4	5	4	4	5	5	4	4	5	5	4	4	5	4	4	4	4
4	4	4	4	4	4	4	4	5	4	4	5	4	4	3	3	4	4	3	4	4	3	4	4	4	4	5	5	5	5	5	5	4	5	4	4
4	4	4	4	4	4	5	5	5	5	5	5	5	5	5	5	5	5	5	5	5	4	4	5	5	5	5	5	5	5	5	5	5	5	5	5
4	4	5	4	5	4	5	4	5	4	5	4	5	5	4	5	5	4	4	4	4	5	4	4	4	5	5	4	5	4	5	4	5	4	5	5
4	4	5	5	5	4	5	4	5	5	5	4	5	5	5	4	5	4	4	4	5	4	4	4	4	5	5	4	4	5	5	5	5	4	5	4
4	4	4	4	4	4	4	5	4	5	4	4	4	4	4	4	4	4	3	4	4	4	4	4	4	3	4	5	4	5	4	5	4	5	4	4
4	4	5	4	5	4	4	5	4	4	4	4	4	4	4	5	4	4	4	4	4	5	4	5	5	5	4	4	4	4	4	5	4	4	4	4
4	4	5	4	5	4	4	5	4	5	4	5	4	5	4	4	4	5	4	4	5	4	5	4	4	4	4	5	4	5	4	4	4	4	5	5
4	4	4	4	4	4	4	4	5	4	4	5	5	4	4	5	4	5	5	4	4	4	4	5	5	4	4	4	5	4	5	5	4	4	5	4
5	5	4	5	5	4	4	5	4	5	5	4	4	4	4	5	4	4	5	4	4	4	5	4	4	5	4	5	4	4	4	4	4	5	4	5
5	5	5	5	5	5	4	5	5	5	5	5	4	5	5	4	4	4	5	5	4	4	5	4	4	4	4	5	4	5	3	5	5	4	5	4
5	4	5	5	5	4	5	4	5	5	4	5	4	5	5	4	5	4	5	5	4	2	2	2	3	5	5	4	5	5	5	4	5	4	5	5
5	5	5	4	4	5	4	4	5	4	5	4	5	4	4	5	5	5	4	4	5	5	4	4	5	5	5	4	5	4	5	3	4	4	3	4
4	4	4	4	3	3	2	2	3	3	4	3	3	3	3	4	3	4	3	3	3	4	3	2	3	3	2	3	3	3	3	4	4	4	3	3
4	4	4	3	3	4	4	4	4	4	4	4	4	4	4	4	4	3	4	4	4	3	3	3	3	3	4	4	4	4	4	4	4	3	3	3
4	4	4	4	4	4	5	4	4	5	4	5	4	4	4	4	4	5	4	5	4	5	4	4	5	4	5	4	5	4	4	4	4	4	5	5
4	4	4	5	4	5	5	3	4	3	5	3	4	5	3	4	5	4	3	5	3	5	4	3	4	5	5	3	4	4	5	4	4	4	4	3
4	4	5	4	5	5	5	4	5	4	4	4	5	4	4	4	4	4	5	4	4	5	4	4	5	5	4	4	5	4	5	4	5	4	4	4
4	4	4	4	4	4	5	4	4	5	5	5	4	4	5	5	5	4	4	4	5	5	4	5	4	4	5	4	5	5	5	4	5	4	5	4
4	4	5	4	5	4	5	4	5	4	5	4	5	4	5	4	5	4	5	4	5	4	5	4	5	5	5	4	5	4	5	5	5	4	4	4
4	5	5	4	5	4	5	4	4	5	4	5	4	5	4	5	4	5	5	4	4	4	4	5	4	4	4	5	5	4	4	4	5	5	4	5
4	4	5	4	5	4	5	4	5	4	5	4	5	4	5	4	5	4	5	4	5	5	4	5	4	5	5	4	5	4	5	5	5	4	5	4
4	4	5	5	5	4	5	4	5	4	4	4	5	4	4	5	5	4	5	4	5	2	2	2	3	4	4	5	4	5	5	5	5	4	5	4
4	5	4	4	5	5	4	5	4	4	5	4	5	4	4	5	5	4	4	5	4	5	4	5	4	5	4	5	4	4	5	5	5	4	5	4
2	2	2	2	2	2	3	2	3	2	3	3	3	3	3	3	3	3	2	3	3	4	4	5	5	4	3	2	2	3	3	5	4	5	5	5
5	4	4	5	4	5	5	5	5	4	4	5	4	5	4	5	4	4	5	5	5	4	4	4	4	5	5	5	4	5	4	4	5	4	5	4
5	5	5	5	5	5	4	5	5	5	4	4	5	5	4	5	4	5	4	5	5	5	4	5	5	5	5	4	5	5	5	5	5	5	4	5
5	5	4	5	4	5	4	5	4	5	4	4	4	4	4	5	4	5	4	5	5	5	4	4	4	4	5	4	4	5	4	4	5	4	5	5
5	5	5	5	5	5	5	4	5	5	5	4	4	5	4	5	3	3	3	4	4	5	4	5	5	5	5	4	5	5	5	5	5	4	5	4
4	4	4	4	4	4	4	5	4	4	4	4	5	5	4	4	4	5	4	4	4	4	4	5	5	4	5	4	4	4	4	4	4	5	4	4
4	5	4	4	5	5	4	5	4	5	4	5	5	4	4	5	4	5	4	5	4	4	5	4	5	4	4	5	4	5	4	4	5	4	5	5
4	5	5	5	4	4	5	4	5	5	4	5	4	4	4	4	4	5	5	4	5	5	4	5	4	4	4	3	4	3	4	5	5	4	5	4
4	5	4	4	4	5	4	3	4	4	4	5	4	5	4	5	4	5	5	4	5	4	4	5	5	4	4	5	4	4	4	5	4	4	5	4
4	4	4	4	4	4	4	4	5	4	3	4	4	4	4	4	4	3	3	4	4	3	4	3	3	4	5	5	5	5	5	4	4	5	4	5
5	5	5	5	5	5	5	4	4	5	5	4	5	4	5	4	4	3	4	4	4	5	4	5	4	4	5	4	5	4	5	5	5	4	5	4
4	5	4	5	4	5	4	5	4	5	4	5	4	5	4	5	4	5	4	5	4	4	4	4	4	4	4	5	4	5	4	4	4	5	4	5
4	4	4	4	4	4	4	4	4	4	4	5	4	5	5	5	5	4	5	5	4	4	4	4	4	3	4	4	4	4	4	3	4	4	4	4
4	4	4	4	4	4	4	4	4	4	4	4	3	4	4	3	4	4	4	4	4	4	4	4	4	4	3	3	3	3	4	4	3	4	4	3
5	5	4	4	4	5	4	3	4	4	4	4	4	4	5	4	4	4	5	4	4	4	5	4	5	4	4	4	5	4	4	4	4	4	4	4
4	4	5	5	4	4	4	5	4	5	4	5	4	5	4	4	4	4	5	4	4	4	4	5	4	4	4	5	4	5	4	5	5	4	5	4
4	5	4	4	4	5	5	4	4	4	4	4	5	5	4	5	4	5	4	5	5	4	5	5	5	4	4	4	4	5	4	5	5	4	4	4
5	5	5	5	5	5	5	5	5	5	5	5	5	5	5	5	5	5	5	5	4	5	5	5	5	5	5	5	5	5	5	5	5	5	5	5
4	5	4	5	4	5	4	5	5	4	4	4	5	4	4	4	4	4	5	4	5	4	4	4	4	4	4	4	5	4	4	5	4	4	4	4
4	4	4	4	4	4	4	4	4	4	4	3	3	4	3	4	4	3	4	3	3	3	3	3	3	4	4	4	4	4	4	5	5	5	5	5
4	5	4	5	4	4	4	5	5	5	5	4	4	4	4	4	4	5	5	4	4	4	5	4	4	4	4	5	5	4	4	4	4	4	4	5
4	5	4	4	5	5	4	5	4	4	5	4	4	5	4	5	4	5	5	4	4	5	4	4	5	4	5	5	4	5	5	4	4	5	5	5
4	4	4	4	4	4	5	5	4	5	4	5	5	4	5	4	5	5	4	5	4	5	4	5	4	5	5	5	4	5	5	5	4	4	5	5
4	4	4	4	4	4	4	5	4	5	4	4	5	4	4	5	4	5	4	5	5	5	4	4	5	4	4	4	5	4	4	4	4	5	4	4
4	4	5	5	4	5	4	5	5	4	4	5	4	4	4	4	5	4	5	4	5	4	5	4	5	5	3	3	4	3	3	5	5	4	5	4
5	4	4	5	4	4	3	3	3	3	3	4	3	4	4	3	4	4	4	4	3	4	4	4	4	5	3	3	3	4	4	3	3	3	3	3
4	4	5	4	4	5	5	4	5	4	4	4	5	4	5	4	4	5	4	5	4	5	4	5	4	5	5	4	5	4	5	5	5	4	5	4
4	5	4	5	4	5	4	5	4	5	4	5	4	5	4	5	4	5	4	5	4	4	5	4	5	4	4	5	4	5	4	4	4	5	4	5
4	5	4	5	5	4	5	5	4	5	4	5	4	5	4	4	5	4	5	4	5	5	4	4	5	5	5	5	5	5	5	4	4	4	4	4
4	4	5	4	4	5	4	3	3	3	4	3	3	4	4	3	3	3	4	3	4	4	4	4	4	4	3	3	3	3	3	5	5	5	5	5
4	4	4	4	4	4	3	3	3	3	3	3	3	3	3	3	4	4	4	4	4	3	3	3	3	3	3	3	3	3	3	4	4	4	4	4
5	5	5	5	5	5	5	5	5	5	5	5	5	5	5	5	5	5	5	5	5	5	5	5	5	5	5	5	5	5	5	4	4	4	4	4
4	4	4	4	4	4	5	4	5	4	5	4	5	4	5	4	5	4	5	4	5	5	4	4	4	5	3	3	4	4	3	4	5	5	4	4
5	5	5	5	5	5	5	5	5	5	5	5	5	5	4	4	5	5	5	5	5	4	4	4	4	4	4	4	4	4	4	4	4	4	4	4
4	4	4	4	4	4	4	4	4	4	4	4	4	4	4	4	4	4	4	4	4	4	4	4	4	4	4	4	4	4	4	4	4	4	4	4
5	5	5	5	5	5	5	5	5	5	5	5	5	5	5	5	5	5	5	5	5	5	5	5	5	5	5	5	5	5	5	5	5	5	5	5
5	4	5	4	5	4	4	5	4	5	5	4	5	4	5	4	5	4	5	5	4	5	4	5	5	4	5	4	5	4	4	5	5	4	5	4
5	5	4	5	5	4	4	3	2	2	5	4	4	4	5	4	4	3	4	4	3	4	4	5	3	4	2	2	2	2	2	4	4	4	4	4
5	5	5	5	5	5	5	5	5	5	4	4	4	4	4	4	5	5	5	4	5	4	4	5	5	4	5	5	5	5	5	5	4	4	4	5
4	4	5	5	4	5	4	5	5	4	3	5	5	4	4	5	4	5	5	4	5	5	5	4	5	5	5	4	5	4	4	5	4	5	5	4
4	4	4	4	4	4	5	4	4	5	3	4	5	4	3	4	5	4	5	4	5	5	5	4	4	5	5	4	5	4	5	5	5	4	4	4
4	5	4	5	5	5	5	5	4	5	5	5	4	4	5	5	5	4	5	3	5	5	4	4	5	4	5	5	4	5	3	5	5	4	5	4
4	4	4	4	4	4	4	4	4	4	3	4	3	4	4	4	4	4	4	4	4	4	4	3	4	4	4	3	4	4	3	4	4	3	4	3
4	4	4	4	4	4	4	4	4	4	4	4	4	4	4	4	4	4	4	4	4	4	4	4	4	4	4	4	4	4	4	4	4	4	4	4
4	4	4	4	4	4	4	3	3	4	4	3	4	3	4	3	4	4	3	4	4	3	4	3	3	3	3	4	3	3	3	4	3	3	4	3
4	4	5	4	5	4	5	4	4	5	5	4	5	5	5	4	5	4	5	4	5	5	4	5	4	5	5	4	5	4	5	5	4	5	4	4
4	4	4	4	4	4	4	5	4	4	5	4	5	5	4	5	5	4	5	4	4	5	4	5	4	5	5	4	5	4	5	5	5	4	4	4
4	5	4	5	4	5	5	4	5	4	5	4	4	5	4	5	5	4	5	4	5	4	5	4	5	4	4	5	5	4	4	4	4	5	4	5
4	4	4	4	4	4	4	3	4	3	3	4	4	4	3	4	4	3	4	4	4	3	3	4	3	3	3	4	4	3	3	3	3	4	3	4
5	4	5	4	4	5	5	5	5	5	4	4	4	4	4	4	5	5	5	5	5	4	4	4	4	5	4	4	4	4	4	4	5	5	5	5
5	5	5	5	5	5	5	5	5	5	3	4	4	4	4	4	4	4	4	4	4	4	4	3	3	4	4	4	4	4	3	5	4	4	4	5
4	4	4	4	4	4	4	5	4	3	4	4	5	5	4	4	5	4	3	4	4	4	5	4	5	4	4	5	4	5	4	4	4	5	5	5
4	4	4	4	4	4	4	5	4	5	5	4	5	5	4	5	4	5	4	5	4	5	4	5	4	5	5	4	5	4	5	5	5	4	5	4
4	4	4	3	3	3	5	3	4	4	5	3	4	5	3	4	5	4	3	4	3	5	3	4	5	3	4	2	4	3	5	4	5	3	4	3
4	4	5	5	4	5	5	4	5	5	5	4	4	5	5	4	5	4	5	5	4	4	5	5	4	4	4	5	4	4	4	4	4	5	5	5
4	4	4	4	4	4	4	5	4	5	3	3	3	3	3	4	3	4	4	3	3	3	3	4	4	5	2	3	4	4	3	4	3	2	3	3
5	5	4	5	4	5	5	5	4	5	5	4	5	4	5	4	5	4	5	5	4	5	5	4	5	5	5	4	5	5	5	5	5	4	4	4
5	5	5	4	4	5	4	5	4	5	4	5	4	5	4	5	4	5	4	5	4	4	5	4	4	5	4	5	4	5	4	4	4	4	5	5
4	4	5	4	5	5	5	4	5	4	5	5	4	4	5	5	5	4	5	5	4	5	4	4	3	5	5	4	5	4	5	4	5	4	5	5
4	4	5	4	5	4	5	4	5	4	5	4	4	5	4	5	4	5	4	5	4	4	3	5	4	4	3	4	5	4	3	4	4	5	5	5
4	4	4	4	4	4	4	5	4	5	4	5	4	5	4	5	5	5	4	4	5	4	4	5	5	4	4	5	4	5	4	3	4	5	5	4
3	3	3	3	3	3	5	4	5	4	4	5	4	5	5	4	4	5	4	5	4	5	4	5	4	5	4	5	4	5	5	4	4	5	5	5
4	5	4	5	4	4	4	5	4	4	5	3	4	4	4	3	5	4	3	5	4	5	5	4	5	4	5	4	5	5	5	4	4	5	4	5
4	4	4	4	4	4	3	3	3	3	3	3	3	3	3	3	3	3	3	3	3	3	3	3	3	3	3	3	3	3	3	3	3	3	3	3
4	4	5	5	4	5	4	5	4	4	5	4	4	5	4	5	4	5	4	4	5	5	5	4	5	5	5	4	4	5	5	4	4	5	4	5
4	4	5	4	5	4	5	4	5	4	5	4	5	4	5	4	5	4	5	4	4	5	4	5	4	4	5	4	5	4	4	4	4	5	4	5
5	5	4	5	4	5	4	5	4	4	5	4	5	4	4	5	3	4	4	3	4	5	4	5	4	4	4	5	4	5	4	5	5	4	5	4
5	4	4	4	5	5	5	5	5	5	4	4	4	4	4	4	4	4	4	4	4	4	4	4	4	4	5	5	5	5	5	4	5	5	5	4
4	4	4	4	4	4	4	4	4	4	4	4	4	4	4	4	4	4	4	4	4	4	4	4	4	4	4	4	4	4	4	4	4	4	4	4
4	4	4	5	4	5	4	4	5	4	4	5	4	5	4	5	5	4	4	5	4	4	4	5	4	5	4	4	5	4	3	5	4	4	5	4
5	5	5	5	5	5	4	5	4	4	5	4	5	4	5	4	4	4	4	4	5	5	5	5	4	5	5	5	4	5	5	4	5	4	4	4
4	4	4	4	4	4	5	4	5	4	5	5	4	4	5	5	5	4	5	5	4	5	4	5	4	4	4	4	5	4	4	4	5	5	4	4
